# Supplementary material for: COVID-19 Vaccine Hesitancy among Population in Jazan Region of Saudi Arabia
Source: Healthcare (Basel). 2023 Nov 27;11(23):3051. doi: 10.3390/healthcare11233051 (PMC10706323; doi:10.3390/healthcare11233051)
Supplement: Supplementary file 1 [file healthcare-11-03051-s001.zip]

Archive with 1 entries (1 files):
- healthcare-2620077-supplementary.pdf
